# Supplementary material for: Ternary Heterojunction Graphitic Carbon Nitride/Cupric Sulfide/Titanium Dioxide Photoelectrochemical Sensor for Sesamol Quantification and Antioxidant Synergism
Source: Biosensors (Basel). 2023 Aug 30;13(9):859. doi: 10.3390/bios13090859 (PMC10526488; doi:10.3390/bios13090859)
Supplement: Supplementary file 1 [file biosensors-13-00859-s001.zip]

Archive with 1 entries (1 files):
- biosensors-2578281-supplementary.pdf
